# Supplementary material for: Mendelian randomization identifies blood metabolites previously linked to midlife cognition as causal candidates in Alzheimer’s disease
Source: Proc Natl Acad Sci U S A. 2021 Apr 16;118(16):e2009808118. doi: 10.1073/pnas.2009808118 (PMC8072203; doi:10.1073/pnas.2009808118)
Supplement: Supplementary File [file pnas.2009808118.sd01.xlsx]

## Sheet: Dataset S1.
Dataset S1. Results from univariable MR analyses when metabolite 1…j set as exposure and AD as outcome
IV Method	Metabolite	Sub-category	N SNPs	IV analyses				Egger intercept Pval	Cochran's Q Pval	MR-PRESSO
				OR	95% CI Lower	95% CI Upper	Pval			Uncorrected Pval	Global Pval	Distortion Pval	Corrected Pval
IVW	22:6, Docosahexaenoic acid	Fatty Acids and Saturation	5	0.985	0.86	1.128	0.825	NA	0.67	0.787	0.653	NA	NA
MR-EGGER				0.848	0.38	1.892	0.714	0.74	0.53
WM				0.961	0.812	1.137	0.641	NA	NA
IVW	Omega-3 fatty acids	Fatty Acids and Saturation	5	1.061	0.936	1.203	0.354	NA	0.74	0.258	0.77	NA	NA
MR-EGGER				0.874	0.544	1.406	0.619	0.47	0.73
WM				1.085	0.934	1.261	0.286	NA	NA
IVW	Glycoprotein acetyls	Inflammation	6	1.199	1.045	1.375	0.01	NA	0.75	0.017	0.692	NA	NA
MR-EGGER				1.491	0.935	2.379	0.169	0.39	0.78
WM				1.208	1.018	1.433	0.031	NA	NA
IVW	Mean diameter for HDL particles	Lipoprotein subclasses- S/L.HDL & mean HDL diameter	9	0.887	0.797	0.987	0.027	NA	0.06	0.219	<0.001	0.641	0.058*
MR-EGGER				0.968	0.716	1.308	0.838	0.56	0.04
WM				0.924	0.83	1.029	0.15	NA	NA
IVW	Total cholesterol in large HDL	Lipoprotein subclasses- S/L.HDL & mean HDL diameter	10	0.891	0.803	0.988	0.029	NA	0.15	0.056	0.095	NA	NA
MR-EGGER				0.967	0.739	1.265	0.812	0.54	0.12
WM				0.956	0.846	1.08	0.467	NA	NA
IVW	Cholesterol esters in large HDL	Lipoprotein subclasses- S/L.HDL & mean HDL diameter	9	0.913	0.833	1.001	0.052	NA	0.32	0.088	0.215	NA	NA
MR-EGGER				0.884	0.679	1.151	0.391	0.81	0.24
WM				0.958	0.846	1.084	0.494	NA	NA
IVW	Free cholesterol in large HDL	Lipoprotein subclasses- S/L.HDL & mean HDL diameter	11	0.891	0.808	0.983	0.021	NA	0.21	0.044	0.14	NA	NA
MR-EGGER				0.945	0.726	1.231	0.686	0.65	0.16
WM				0.955	0.843	1.083	0.475	NA	NA
IVW	Total lipids in large HDL	Lipoprotein subclasses- S/L.HDL & mean HDL diameter	8	0.914	0.839	0.996	0.04	NA	0.52	0.065	0.276	NA	NA
MR-EGGER				0.811	0.632	1.04	0.15	0.35	0.53
WM				0.964	0.855	1.087	0.552	NA	NA
IVW	Concentration of large HDL particles	Lipoprotein subclasses- S/L.HDL & mean HDL diameter	8	0.913	0.838	0.995	0.038	NA	0.53	0.061	0.268	NA	NA
MR-EGGER				0.806	0.628	1.033	0.139	0.33	0.55
WM				0.961	0.85	1.086	0.524	NA	NA
IVW	Phospholipids in large HDL	Lipoprotein subclasses- S/L.HDL & mean HDL diameter	9	0.912	0.836	0.995	0.039	NA	0.62	0.048	0.33	NA	NA
MR-EGGER				0.845	0.674	1.059	0.187	0.49	0.57
WM				0.964	0.851	1.092	0.563	NA	NA
IVW	Mono-unsaturated fatty acids	Fatty Acids and Saturation	6	1.086	0.962	1.226	0.182	NA	0.52	0.206	0.582	NA	NA
MR-EGGER				1.436	0.733	2.815	0.351	0.45	0.47
WM				1.068	0.922	1.237	0.381	NA	NA
IVW	Other polyunsaturated fatty acids than 18:2	Fatty Acids and Saturation	6	1.03	0.964	1.101	0.381	NA	0.78	0.266	0.906	NA	NA
MR-EGGER				1	0.892	1.121	1	0.57	0.73
WM				1.032	0.961	1.108	0.388	NA	NA
IVW	Triglycerides in small HDL	Lipoprotein subclasses- S/L.HDL & mean HDL diameter	8	1.047	0.945	1.159	0.381	NA	0.99	0.147	0.976	NA	NA
MR-EGGER				0.987	0.734	1.328	0.933	0.69	0.98
WM				1.031	0.908	1.171	0.64	NA	NA
IVW	Total cholesterol in very large HDL	Lipoprotein subclasses- XL.HDL	10	0.883	0.79	0.988	0.029	NA	0.18	0.057	0.108	NA	NA
MR-EGGER				0.911	0.67	1.239	0.57	0.83	0.12
WM				0.917	0.791	1.063	0.252	NA	NA
IVW	Cholesterol esters in very large HDL	Lipoprotein subclasses - XL.HDL	9	0.907	0.794	1.036	0.149	NA	0.05	0.187	0.044	NA	NA
MR-EGGER				0.886	0.61	1.287	0.546	0.9	0.03
WM				0.961	0.832	1.109	0.583	NA	NA
IVW	Free cholesterol in very large HDL	Lipoprotein subclasses - XL.HDL	11	0.859	0.783	0.943	0.001	NA	0.37	0.009	0.3	NA	NA
MR-EGGER				0.839	0.625	1.125	0.27	0.87	0.29
WM				0.884	0.774	1.01	0.07	NA	NA
IVW	Total lipids in very large HDL	Lipoprotein subclasses - XL.HDL	10	0.881	0.801	0.968	0.008	NA	0.28	0.027	0.23	NA	NA
MR-EGGER				0.784	0.584	1.052	0.144	0.44	0.26
WM				0.897	0.792	1.016	0.087	NA	NA
IVW	Concentration of very large HDL particles	Lipoprotein subclasses - XL.HDL	9	0.866	0.786	0.955	0.004	NA	0.33	0.02	0.282	NA	NA
MR-EGGER				0.737	0.566	0.958	0.057	0.24	0.39
WM				0.882	0.779	0.999	0.049	NA	NA
IVW	Phospholipids in very large HDL	Lipoprotein subclasses - XL.HDL	11	0.886	0.81	0.969	0.008	NA	0.24	0.025	0.198	NA	NA
MR-EGGER				0.879	0.692	1.118	0.321	0.95	0.18
WM				0.912	0.811	1.025	0.121	NA	NA
IVW=Inverse Variance Weighted. WM=Weighted Median.
Estimates significant at the adjusted threshold of p<0.009 are presented in bold.
*2 SNPs were highlighted as outliers
