# Supplementary material for: Mendelian randomization identifies blood metabolites previously linked to midlife cognition as causal candidates in Alzheimer’s disease
Source: Proc Natl Acad Sci U S A. 2021 Apr 16;118(16):e2009808118. doi: 10.1073/pnas.2009808118 (PMC8072203; doi:10.1073/pnas.2009808118)
Supplement: Supplementary File [file pnas.2009808118.sd02.xlsx]

## Sheet: Dataset S2
Dataset S2. Metabolite instruments for Univariable MR analyses.
Exposure	SNP	EA	NEA	EAF	beta	se	Pval	N	Used in MR	F Statistic
22:6, docosahexaenoic acid || id:852	rs174546	T	C	0.402849	-0.127635	0.012483	4.81e-24	13499	Yes	104.545
22:6, docosahexaenoic acid || id:852	rs261334	C	G	0.769129	-0.110247	0.014749	1.44e-13	13498	Yes	55.8738
22:6, docosahexaenoic acid || id:852	rs143988316	T	C	0.069487	-0.150045	0.024351	1.1e-09	13494	Yes	37.9673
22:6, docosahexaenoic acid || id:852	rs2281591	G	A	0.13372	-0.108394	0.018174	3.66e-09	13498	Yes	35.5721
22:6, docosahexaenoic acid || id:852	rs11604424	T	C	0.756672	-0.08311	0.014241	7.84e-09	13495	Yes	34.0585
Cholesterol esters in large HDL || id:875	rs247617	A	C	0.288773	0.208627	0.011386	2.9e-73	19268	Yes	335.737
Cholesterol esters in large HDL || id:875	rs261291	C	T	0.376501	0.181235	0.010618	8.02e-64	19270	Yes	291.339
Cholesterol esters in large HDL || id:875	rs6065904	A	G	0.233223	-0.1334	0.012222	4.17e-27	19272	Yes	119.132
Cholesterol esters in large HDL || id:875	rs75551077	C	G	0.086418	0.150089	0.018389	7.52e-16	19268	Yes	66.6165
Cholesterol esters in large HDL || id:875	rs174529	C	T	0.409265	-0.082001	0.010539	1.53e-14	19271	Yes	60.5396
Cholesterol esters in large HDL || id:875	rs6507939	C	A	0.839141	0.097365	0.013967	5.76e-12	19268	Yes	48.5959
Cholesterol esters in large HDL || id:875	rs429358	C	T	0.168024	-0.090219	0.013862	1.29e-10	19267	No: APOE4	42.3589
Cholesterol esters in large HDL || id:875	rs67053123	A	T	0.147378	0.091286	0.014852	1.27e-09	19270	Yes	37.778
Cholesterol esters in large HDL || id:875	rs964184	C	G	0.857677	0.085972	0.014598	5.99e-09	19271	Yes	34.6839
Cholesterol esters in large HDL || id:875	rs6544366	T	G	0.274622	0.066565	0.01146	9.62e-09	19270	Yes	33.7383
Cholesterol esters in very large HDL || id:943	rs261291	C	T	0.376501	0.157456	0.010631	2.39e-49	19270	Yes	219.366
Cholesterol esters in very large HDL || id:943	rs1532624	A	C	0.427715	0.116372	0.010353	3.82e-29	19273	Yes	126.347
Cholesterol esters in very large HDL || id:943	rs6073958	C	T	0.195862	-0.126877	0.0129	1.08e-22	19269	Yes	96.7356
Cholesterol esters in very large HDL || id:943	rs174547	C	T	0.399665	-0.089067	0.010462	2.14e-17	19272	Yes	72.4777
Cholesterol esters in very large HDL || id:943	rs2575876	A	G	0.188864	-0.09996	0.013174	3.93e-14	19273	Yes	57.5728
Cholesterol esters in very large HDL || id:943	rs1943973	A	G	0.841663	0.095845	0.013996	8.74e-12	19272	Yes	46.8955
Cholesterol esters in very large HDL || id:943	rs61803025	C	T	0.888925	-0.114301	0.018523	7.72e-10	19270	Yes	38.0783
Cholesterol esters in very large HDL || id:943	rs148527372	A	G	0.004194	-0.563993	0.095017	3.29e-09	15461	Yes	35.2326
Cholesterol esters in very large HDL || id:943	rs34562254	A	G	0.104461	-0.094453	0.016936	2.71e-08	19269	Yes	31.1035
Concentration of large HDL particles || id:878	rs1532085	G	A	0.594771	-0.19433	0.010435	1.57e-75	19273	Yes	346.813
Concentration of large HDL particles || id:878	rs247617	A	C	0.288773	0.203656	0.011384	7.6e-70	19268	Yes	320.04
Concentration of large HDL particles || id:878	rs6065904	A	G	0.233223	-0.120847	0.012221	1.64e-22	19272	Yes	97.7819
Concentration of large HDL particles || id:878	rs174578	A	T	0.40193	-0.089135	0.010489	4.89e-17	19265	Yes	72.2152
Concentration of large HDL particles || id:878	rs291	C	T	0.227915	0.097248	0.012303	6.05e-15	19266	Yes	62.4798
Concentration of large HDL particles || id:878	rs6507939	C	A	0.839141	0.103777	0.013953	2.11e-13	19268	Yes	55.3181
Concentration of large HDL particles || id:878	rs67053123	A	T	0.147378	0.093326	0.01484	5.37e-10	19270	Yes	39.5492
Concentration of large HDL particles || id:878	rs429358	C	T	0.168024	-0.081808	0.013854	5.57e-09	19267	No: APOE4	34.8691
Concentration of large HDL particles || id:878	rs964184	C	G	0.857677	0.084316	0.014582	1.14e-08	19271	Yes	33.4338
Concentration of very large HDL particles || id:946	rs261291	C	T	0.376501	0.20278	0.010599	3.19e-80	19270	Yes	366.033
Concentration of very large HDL particles || id:946	rs6065904	A	G	0.233223	-0.150594	0.012217	2.51e-34	19272	Yes	151.945
Concentration of very large HDL particles || id:946	rs3764261	A	C	0.288912	0.126278	0.011354	2.96e-28	19272	Yes	123.697
Concentration of very large HDL particles || id:946	rs174547	C	T	0.399665	-0.086147	0.010475	3.64e-16	19272	Yes	67.6351
Concentration of very large HDL particles || id:946	rs2575876	A	G	0.188864	-0.099928	0.013199	6.27e-14	19273	Yes	57.3182
Concentration of very large HDL particles || id:946	rs67053123	A	T	0.147378	0.097884	0.014858	6.64e-11	19270	Yes	43.4013
Concentration of very large HDL particles || id:946	rs4503368	C	T	0.532977	-0.0672	0.010492	2.19e-10	19270	Yes	41.0225
Concentration of very large HDL particles || id:946	rs6507939	C	A	0.839141	0.087258	0.013975	6.11e-10	19268	Yes	38.9858
Concentration of very large HDL particles || id:946	rs75835816	C	G	0.0194	-0.219117	0.038195	1.31e-08	19271	Yes	32.9109
Free cholesterol in large HDL || id:876	rs247617	A	C	0.297517	0.196555	0.010789	9.47e-73	21554	Yes	331.899
Free cholesterol in large HDL || id:876	rs261291	C	T	0.373196	0.180778	0.010154	1.47e-69	21556	Yes	316.969
Free cholesterol in large HDL || id:876	rs6065904	A	G	0.228684	-0.134677	0.011662	2.86e-30	21558	Yes	133.365
Free cholesterol in large HDL || id:876	rs291	C	T	0.231015	0.104066	0.011665	1.04e-18	21552	Yes	79.5881
Free cholesterol in large HDL || id:876	rs174578	A	T	0.393563	-0.081677	0.010039	8.02e-16	21551	Yes	66.194
Free cholesterol in large HDL || id:876	rs6507939	C	A	0.843395	0.088972	0.013462	6.08e-11	21554	Yes	43.6805
Free cholesterol in large HDL || id:876	rs67053123	A	T	0.148502	0.094605	0.014543	1.2e-10	21556	Yes	42.3175
Free cholesterol in large HDL || id:876	rs964184	C	G	0.861776	0.082982	0.014035	4.84e-09	21557	Yes	34.9577
Free cholesterol in large HDL || id:876	rs6957745	C	T	0.175606	0.076424	0.013281	1.23e-08	21552	Yes	33.113
Free cholesterol in large HDL || id:876	rs1883025	T	C	0.193654	-0.070511	0.012444	2.04e-08	21556	Yes	32.1066
Free cholesterol in large HDL || id:876	rs6544366	T	G	0.267871	0.062056	0.010993	2.3e-08	21556	Yes	31.8666
Free cholesterol in large HDL || id:876	rs429358	C	T	0.169995	-0.074117	0.013415	4.53e-08	21553	No: APOE4	30.5249
Free cholesterol in very large HDL || id:944	rs1532085	G	A	0.598527	-0.176558	0.009935	2.12e-70	21542	Yes	315.82
Free cholesterol in very large HDL || id:944	rs3764261	A	C	0.298979	0.152573	0.010733	1.09e-45	21541	Yes	202.075
Free cholesterol in very large HDL || id:944	rs6073958	C	T	0.195889	-0.138973	0.012331	2.39e-29	21538	Yes	127.018
Free cholesterol in very large HDL || id:944	rs174578	A	T	0.393619	-0.087713	0.010055	3.21e-18	21534	Yes	76.0963
Free cholesterol in very large HDL || id:944	rs1883025	T	C	0.193656	-0.09531	0.012454	2.24e-14	21539	Yes	58.5678
Free cholesterol in very large HDL || id:944	rs6507939	C	A	0.843367	0.086277	0.013477	1.68e-10	21537	Yes	40.983
Free cholesterol in very large HDL || id:944	rs4503368	C	T	0.534055	-0.063696	0.010057	2.63e-10	21539	Yes	40.1132
Free cholesterol in very large HDL || id:944	rs75551077	C	G	0.090783	0.108032	0.017203	3.71e-10	21537	Yes	39.4363
Free cholesterol in very large HDL || id:944	rs6544366	T	G	0.267916	0.068984	0.011015	4.13e-10	21539	Yes	39.2218
Free cholesterol in very large HDL || id:944	rs67053123	A	T	0.148494	0.089088	0.014559	1.03e-09	21539	Yes	37.4434
Free cholesterol in very large HDL || id:944	rs686030	A	C	0.870956	0.087593	0.014567	1.98e-09	21541	Yes	36.1575
Glycoprotein acetyls || id:863	rs77303550	T	C	0.186285	0.15289	0.013242	4.04e-30	19267	Yes	133.306
Glycoprotein acetyls || id:863	rs1260326	C	T	0.636583	-0.087164	0.010619	5.24e-16	19270	Yes	67.3763
Glycoprotein acetyls || id:863	rs28929474	T	C	0.018453	-0.286434	0.038711	2.74e-13	19267	Yes	54.7495
Glycoprotein acetyls || id:863	rs964184	C	G	0.857706	-0.105417	0.01456	8.7e-13	19268	Yes	52.4202
Glycoprotein acetyls || id:863	rs182695896	C	A	0.019224	0.295073	0.040829	9.57e-13	19265	Yes	52.2302
Glycoprotein acetyls || id:863	rs13234157	A	C	0.122844	-0.110069	0.015818	6.36e-12	19264	Yes	48.4202
Glycoprotein acetyls || id:863	rs115849089	A	G	0.101418	-0.105483	0.017163	1.29e-09	19265	Yes	37.7727
Mean diameter for HDL particles || id:865	rs1532085	G	A	0.594771	-0.229547	0.010398	3.26e-106	19273	Yes	487.353
Mean diameter for HDL particles || id:865	rs247617	A	C	0.288773	0.177049	0.011403	1.83e-53	19268	Yes	241.073
Mean diameter for HDL particles || id:865	rs6065904	A	G	0.233223	-0.177828	0.012178	1.73e-47	19272	Yes	213.23
Mean diameter for HDL particles || id:865	rs174578	A	T	0.40193	-0.097718	0.010484	2.5e-20	19265	Yes	86.8751
Mean diameter for HDL particles || id:865	rs6507939	C	A	0.839141	0.11328	0.013948	8.32e-16	19268	Yes	65.9603
Mean diameter for HDL particles || id:865	rs75551077	C	G	0.086418	0.137544	0.018378	1.2e-13	19268	Yes	56.0127
Mean diameter for HDL particles || id:865	rs67053123	A	T	0.147378	0.10677	0.014835	9.82e-13	19270	Yes	51.7992
Mean diameter for HDL particles || id:865	rs7412	T	C	0.055504	0.150012	0.026119	1.25e-08	15981	No: APOE4	32.9867
Mean diameter for HDL particles || id:865	rs1883025	T	C	0.193849	-0.073084	0.01304	2.78e-08	19270	Yes	31.4116
Mean diameter for HDL particles || id:865	rs4860970	T	C	0.413824	0.069437	0.012409	2.93e-08	19271	Yes	31.3118
Mono-unsaturated fatty acids || id:916	rs1260326	C	T	0.636827	-0.117539	0.012652	3.53e-20	13535	Yes	86.3069
Mono-unsaturated fatty acids || id:916	rs1800588	T	C	0.24915	0.130012	0.01444	4.76e-19	13533	Yes	81.0648
Mono-unsaturated fatty acids || id:916	rs964184	C	G	0.856027	-0.149938	0.017294	8.96e-18	13532	Yes	75.1679
Mono-unsaturated fatty acids || id:916	rs115849089	A	G	0.106937	-0.121281	0.019965	1.79e-09	13530	Yes	36.9017
Mono-unsaturated fatty acids || id:916	rs8107974	T	A	0.064753	-0.149973	0.024893	2.42e-09	13532	Yes	36.2971
Mono-unsaturated fatty acids || id:916	rs41272659	A	G	0.024498	-0.24469	0.042362	1.06e-08	13530	Yes	33.3641
Omega-3 fatty acids || id:855	rs174546	T	C	0.40295	-0.15381	0.012443	1.19e-34	13544	Yes	152.798
Omega-3 fatty acids || id:855	rs1260326	C	T	0.636884	-0.096804	0.012677	3.37e-14	13544	Yes	58.3114
Omega-3 fatty acids || id:855	rs143988316	T	C	0.069337	-0.171397	0.024385	2.95e-12	13539	Yes	49.4039
Omega-3 fatty acids || id:855	rs11604424	T	C	0.756243	-0.090079	0.014237	3.32e-10	13540	Yes	40.0323
Omega-3 fatty acids || id:855	rs1077835	G	A	0.249772	0.088821	0.014466	1.08e-09	13538	Yes	37.6994
Other polyunsaturated fatty acids than 18:2 || id:917	rs174547	C	T	0.402157	-0.395858	0.011986	1e-200	13547	Yes	1090.76
Other polyunsaturated fatty acids than 18:2 || id:917	rs1077835	G	A	0.249716	0.127702	0.014424	1.54e-18	13543	Yes	78.3834
Other polyunsaturated fatty acids than 18:2 || id:917	rs143988316	T	C	0.069342	-0.187421	0.024328	2.08e-14	13544	Yes	59.3504
Other polyunsaturated fatty acids than 18:2 || id:917	rs1260326	C	T	0.636722	-0.077749	0.012669	1.13e-09	13549	Yes	37.6621
Other polyunsaturated fatty acids than 18:2 || id:917	rs3741298	T	C	0.769803	-0.087652	0.014483	1.9e-09	13547	Yes	36.6274
Other polyunsaturated fatty acids than 18:2 || id:917	rs36016715	C	T	0.089547	-0.125862	0.021854	1.09e-08	13545	Yes	33.1686
Phospholipids in large HDL || id:879	rs247617	A	C	0.288773	0.201753	0.011379	1.67e-68	19268	Yes	314.363
Phospholipids in large HDL || id:879	rs1532085	G	A	0.594771	-0.18403	0.010441	1.02e-67	19273	Yes	310.666
Phospholipids in large HDL || id:879	rs6065904	A	G	0.233223	-0.103109	0.012223	8.83e-17	19272	Yes	71.1603
Phospholipids in large HDL || id:879	rs174578	A	T	0.40193	-0.086248	0.010485	4.95e-16	19265	Yes	67.6645
Phospholipids in large HDL || id:879	rs291	C	T	0.227915	0.098294	0.012296	3.18e-15	19266	Yes	63.9037
Phospholipids in large HDL || id:879	rs6507939	C	A	0.839141	0.101778	0.013947	6.16e-13	19268	Yes	53.2533
Phospholipids in large HDL || id:879	rs964184	C	G	0.857677	0.094038	0.014569	1.95e-10	19271	Yes	41.6627
Phospholipids in large HDL || id:879	rs67053123	A	T	0.147378	0.090464	0.014833	1.8e-09	19270	Yes	37.1958
Phospholipids in large HDL || id:879	rs429358	C	T	0.168024	-0.079468	0.013848	1.52e-08	19267	No: APOE4	32.9314
Phospholipids in large HDL || id:879	rs609526	A	T	0.440509	-0.058709	0.010429	2.83e-08	19267	Yes	31.6901
Phospholipids in very large HDL || id:947	rs1532085	G	A	0.594771	-0.210719	0.010415	9.77e-90	19273	Yes	409.344
Phospholipids in very large HDL || id:947	rs247617	A	C	0.288773	0.17405	0.01141	8.65e-52	19268	Yes	232.689
Phospholipids in very large HDL || id:947	rs6065904	A	G	0.233223	-0.163282	0.012198	2.79e-40	19272	Yes	179.184
Phospholipids in very large HDL || id:947	rs174529	C	T	0.409265	-0.094276	0.010529	6.37e-19	19271	Yes	80.173
Phospholipids in very large HDL || id:947	rs67053123	A	T	0.147378	0.105009	0.014842	2.21e-12	19270	Yes	50.0574
Phospholipids in very large HDL || id:947	rs2575876	A	G	0.188864	-0.089713	0.013179	1.43e-11	19273	Yes	46.3389
Phospholipids in very large HDL || id:947	rs4503368	C	T	0.532977	-0.070102	0.010479	3.17e-11	19270	Yes	44.7529
Phospholipids in very large HDL || id:947	rs291	C	T	0.227915	0.082323	0.012313	3.26e-11	19266	Yes	44.7007
Phospholipids in very large HDL || id:947	rs6507939	C	A	0.839141	0.088005	0.013965	4.01e-10	19268	Yes	39.713
Phospholipids in very large HDL || id:947	rs6544366	T	G	0.274622	0.066487	0.011456	8.46e-09	19270	Yes	33.6827
Phospholipids in very large HDL || id:947	rs686030	A	C	0.872197	0.08805	0.015331	1.21e-08	19272	Yes	32.9851
Total cholesterol in large HDL || id:874	rs247617	A	C	0.297513	0.209633	0.01079	1.93e-82	21553	Yes	377.465
Total cholesterol in large HDL || id:874	rs261291	C	T	0.373198	0.179384	0.010165	2.39e-68	21555	Yes	311.424
Total cholesterol in large HDL || id:874	rs6065904	A	G	0.228686	-0.135338	0.011671	1.72e-30	21557	Yes	134.469
Total cholesterol in large HDL || id:874	rs291	C	T	0.231014	0.10065	0.011676	1.45e-17	21551	Yes	74.3087
Total cholesterol in large HDL || id:874	rs174583	T	C	0.392152	-0.077831	0.010132	2.92e-14	21557	Yes	59.0085
Total cholesterol in large HDL || id:874	rs6507939	C	A	0.843394	0.094757	0.013468	3.34e-12	21553	Yes	49.5013
Total cholesterol in large HDL || id:874	rs429358	C	T	0.169994	-0.091553	0.013419	1.46e-11	21552	No: APOE4	46.5484
Total cholesterol in large HDL || id:874	rs67053123	A	T	0.148501	0.092051	0.014556	3.9e-10	21555	Yes	39.992
Total cholesterol in large HDL || id:874	rs964184	C	G	0.861774	0.081863	0.014048	8.07e-09	21556	Yes	33.9583
Total cholesterol in large HDL || id:874	rs6544366	T	G	0.267874	0.064093	0.011001	8.14e-09	21555	Yes	33.9435
Total cholesterol in large HDL || id:874	rs1883025	T	C	0.193654	-0.072156	0.012455	9.85e-09	21555	Yes	33.5627
Total cholesterol in very large HDL || id:942	rs261291	C	T	0.373221	0.153587	0.010183	3.31e-51	21537	Yes	227.487
Total cholesterol in very large HDL || id:942	rs1532624	A	C	0.432488	0.126559	0.009841	1.05e-37	21540	Yes	165.389
Total cholesterol in very large HDL || id:942	rs4810479	T	C	0.735548	0.117115	0.011158	1.15e-25	21540	Yes	110.167
Total cholesterol in very large HDL || id:942	rs174547	C	T	0.387773	-0.085217	0.010105	3.94e-17	21539	Yes	71.1181
Total cholesterol in very large HDL || id:942	rs2575876	A	G	0.186901	-0.099682	0.012587	2.74e-15	21540	Yes	62.7175
Total cholesterol in very large HDL || id:942	rs1943973	A	G	0.846401	0.086886	0.013488	1.3e-10	21539	Yes	41.4958
Total cholesterol in very large HDL || id:942	rs148527372	A	G	0.004194	-0.554304	0.094958	5.74e-09	15461	Yes	34.0748
Total cholesterol in very large HDL || id:942	rs686030	A	C	0.870957	0.082639	0.014555	1.47e-08	21539	Yes	32.2363
Total cholesterol in very large HDL || id:942	rs61803025	C	T	0.888925	-0.104286	0.018514	1.91e-08	19270	Yes	31.7286
Total cholesterol in very large HDL || id:942	rs67053123	A	T	0.148493	0.081123	0.014555	2.68e-08	21537	Yes	31.0644
Total lipids in large HDL || id:877	rs1532085	G	A	0.594771	-0.190744	0.01044	8.04e-73	19273	Yes	333.811
Total lipids in large HDL || id:877	rs247617	A	C	0.288773	0.206448	0.011382	8.57e-72	19268	Yes	328.991
Total lipids in large HDL || id:877	rs6065904	A	G	0.233223	-0.124992	0.012221	5.51e-24	19272	Yes	104.605
Total lipids in large HDL || id:877	rs174578	A	T	0.40193	-0.087829	0.01049	1.36e-16	19265	Yes	70.1011
Total lipids in large HDL || id:877	rs291	C	T	0.227915	0.097805	0.012304	4.18e-15	19266	Yes	63.1873
Total lipids in large HDL || id:877	rs6507939	C	A	0.839141	0.102368	0.013956	4.37e-13	19268	Yes	53.803
Total lipids in large HDL || id:877	rs67053123	A	T	0.147378	0.094067	0.014841	3.88e-10	19270	Yes	40.1743
Total lipids in large HDL || id:877	rs429358	C	T	0.168024	-0.082877	0.013854	3.48e-09	19267	No: APOE4	35.7864
Total lipids in large HDL || id:877	rs964184	C	G	0.857677	0.086677	0.014585	4.4e-09	19271	Yes	35.3179
Total lipids in very large HDL || id:945	rs1532085	G	A	0.594771	-0.19022	0.010416	6.75e-74	19273	Yes	333.511
Total lipids in very large HDL || id:945	rs3764261	A	C	0.288912	0.154665	0.011332	4.62e-42	19272	Yes	186.282
Total lipids in very large HDL || id:945	rs6073958	C	T	0.195862	-0.156166	0.012873	1.39e-33	19269	Yes	147.168
Total lipids in very large HDL || id:945	rs174529	C	T	0.409265	-0.093887	0.010521	6.5e-19	19271	Yes	79.6337
Total lipids in very large HDL || id:945	rs2575876	A	G	0.188864	-0.100831	0.013164	2.45e-14	19273	Yes	58.6695
Total lipids in very large HDL || id:945	rs6507939	C	A	0.839141	0.096204	0.013951	6.69e-12	19268	Yes	47.5527
Total lipids in very large HDL || id:945	rs67053123	A	T	0.147378	0.098146	0.014834	4.52e-11	19270	Yes	43.7753
Total lipids in very large HDL || id:945	rs4503368	C	T	0.532977	-0.065421	0.010473	5.04e-10	19270	Yes	39.0204
Total lipids in very large HDL || id:945	rs686030	A	C	0.872197	0.086153	0.015303	2.09e-08	19272	Yes	31.6948
Total lipids in very large HDL || id:945	rs75551077	C	G	0.086418	0.102476	0.018391	2.91e-08	19268	Yes	31.048
Triglycerides in small HDL || id:923	rs964184	C	G	0.861774	-0.198753	0.014025	1.24e-44	21556	Yes	200.827
Triglycerides in small HDL || id:923	rs3764261	A	C	0.299043	-0.148048	0.010761	3.62e-42	21557	Yes	189.278
Triglycerides in small HDL || id:923	rs79236614	G	C	0.089305	-0.164527	0.017265	4.37e-21	21554	Yes	90.8116
Triglycerides in small HDL || id:923	rs6065904	A	G	0.228686	0.09016	0.011717	2.76e-14	21557	Yes	59.21
Triglycerides in small HDL || id:923	rs2954029	T	A	0.482467	-0.074481	0.009868	8.47e-14	21555	Yes	56.9682
Triglycerides in small HDL || id:923	rs429358	C	T	0.169994	0.100423	0.013441	1.49e-13	21552	No: APOE4	55.8217
Triglycerides in small HDL || id:923	rs4296389	T	C	0.313073	-0.07718	0.010565	5.08e-13	21551	Yes	53.3667
Triglycerides in small HDL || id:923	rs6957745	C	T	0.175604	-0.089969	0.013318	2.4e-11	21551	Yes	45.636
Triglycerides in small HDL || id:923	rs182695896	C	A	0.019221	0.254956	0.040948	7.43e-10	19268	Yes	38.7673
Triglycerides in small HDL || id:923	rs6511720	T	G	0.102661	-0.097613	0.016684	7.25e-09	21558	Yes	34.2306
Triglycerides in small HDL || id:923	rs9472125	T	C	0.166579	-0.091789	0.016154	1.93e-08	19267	Yes	32.2865
