# Supplementary material for: Mendelian randomization identifies blood metabolites previously linked to midlife cognition as causal candidates in Alzheimer’s disease
Source: Proc Natl Acad Sci U S A. 2021 Apr 16;118(16):e2009808118. doi: 10.1073/pnas.2009808118 (PMC8072203; doi:10.1073/pnas.2009808118)
Supplement: Supplementary File [file pnas.2009808118.sd03.xlsx]

## Sheet: Dataset S3
Dataset S3. Results from univariable MR analyses when AD set as exposure and metabolite 1…j as outcome
IV Method	Metabolite	Sub-category	N SNPs	IV analyses				Egger intercept Pval	Cochran's Q Pval	MR-PRESSO
				OR	95% CI Lower	95% CI Upper	Pval			Uncorrected Pval	Global Pval	Distortion Pval	Corrected Pval
IVW	22:6, docosahexaenoic acid	Fatty Acids and Saturation	24	1.03605	0.972817	1.1034	0.27033	NA	0.153384	0.281731	0.161	NA	NA
MR-EGGER			24	0.979626	0.798601	1.20168	0.845269	0.577343	0.132867
WM			24	0.981793	0.906758	1.06304	0.650567	NA	NA
IVW	Omega-3 fatty acids	Fatty Acids and Saturation	24	1.01742	0.960209	1.07804	0.558638	NA	0.341357	0.394276	0.538	NA	NA
MR-EGGER			24	1.00358	0.830698	1.21245	0.970766	0.882546	0.290009
WM			24	1.00913	0.935349	1.08873	0.81448	NA	NA
IVW	Glycoprotein acetyls	Inflammation	24	0.964999	0.920684	1.01145	0.137417	NA	0.401547	0.509495	0.078	NA	NA
MR-EGGER			24	1.01136	0.868611	1.17756	0.885667	0.531073	0.3682
WM			24	0.957088	0.896394	1.02189	0.189473	NA	NA
IVW	Mean diameter for HDL particles	Lipoprotein subclasses- S/L.HDL & mean HDL diameter	24	1.03053	0.977434	1.08651	0.265158	NA	0.15923	0.329163	0.437	NA	NA
MR-EGGER			24	0.887301	0.756158	1.04119	0.156972	0.0665042	0.279816
WM			24	1.0055	0.938662	1.0771	0.875744	NA	NA
IVW	Total cholesterol in large HDL	Lipoprotein subclasses- S/L.HDL & mean HDL diameter	24	1.02458	0.976879	1.07461	0.318136	NA	0.273764	0.420507	0.002	0.194	0.704107
MR-EGGER			24	0.93262	0.803027	1.08313	0.370692	0.207859	0.311607
WM			24	1.00837	0.944852	1.07615	0.801836	NA	NA
IVW	Cholesterol esters in large HDL	Lipoprotein subclasses- S/L.HDL & mean HDL diameter	24	1.01996	0.974035	1.06805	0.400458	NA	0.546115	0.311337	0.194	NA	NA
MR-EGGER			24	0.93784	0.809487	1.08655	0.401968	0.251782	0.571274
WM			24	1.02102	0.956296	1.09013	0.53355	NA	NA
IVW	Free cholesterol in large HDL	Lipoprotein subclasses- S/L.HDL & mean HDL diameter	24	1.02641	0.976981	1.07834	0.300575	NA	0.195845	0.445101	0.045	0.257	0.721655
MR-EGGER			24	0.939777	0.804081	1.09837	0.443313	0.255553	0.215795
WM			24	1.00998	0.943451	1.0812	0.775192	NA	NA
IVW	Total lipids in large HDL	Lipoprotein subclasses- S/L.HDL & mean HDL diameter	24	1.02281	0.976787	1.07101	0.336951	NA	0.506842	0.150996	0.41	NA	NA
MR-EGGER			24	0.939691	0.811152	1.0886	0.416094	0.247051	0.532592
WM			24	1.02493	0.959372	1.09496	0.465344	NA	NA
IVW	Concentration of large HDL particles	Lipoprotein subclasses- S/L.HDL & mean HDL diameter	24	1.02365	0.977572	1.0719	0.319866	NA	0.466744	0.276667	0.183	NA	NA
MR-EGGER			24	0.940522	0.811859	1.08958	0.422687	0.247425	0.490894
WM			24	1.03335	0.968939	1.10204	0.317773	NA	NA
IVW	Phospholipids in large HDL	Lipoprotein subclasses- S/L.HDL & mean HDL diameter	24	1.0254	0.979288	1.07369	0.28529	NA	0.530443	0.648677	0.017	0.088	0.920545
MR-EGGER			24	0.961692	0.830221	1.11398	0.6077	0.377582	0.519471
WM			24	1.05637	0.988743	1.12862	0.104241	NA	NA
IVW	Mono-unsaturated fatty acids	Fatty Acids and Saturation	24	1.01738	0.945604	1.09461	0.644341	NA	0.014016	0.564332	0.336	NA	NA
MR-EGGER			24	1.04424	0.822415	1.32589	0.725761	0.823939	0.0100714
WM			24	1.014	0.930339	1.10518	0.751692	NA	NA
IVW	Other polyunsaturated fatty acids than 18:2	Fatty Acids and Saturation	24	1.01626	0.957809	1.07828	0.593504	NA	0.285009	0.598626	0.317	NA	NA
MR-EGGER			24	1.01049	0.832902	1.22593	0.916714	0.951997	0.23749
WM			24	0.999678	0.924948	1.08044	0.993514	NA	NA
IVW	Triglycerides in small HDL	Lipoprotein subclasses- S/L.HDL & mean HDL diameter	24	0.970622	0.928128	1.01506	0.191716	NA	0.440098	0.284108	0.515	NA	NA
MR-EGGER			24	0.960677	0.830404	1.11139	0.594919	0.885343	0.383061
WM			24	0.958032	0.898464	1.02155	0.190509	NA	NA
IVW	Total cholesterol in very large HDL	Lipoprotein subclasses- S/L.HDL & mean HDL diameter	24	1.02338	0.970594	1.07903	0.392405	NA	0.0839921	0.538034	0.06	NA	NA
MR-EGGER			24	0.898182	0.763396	1.05677	0.208938	0.111763	0.139449
WM			24	1.02366	0.957769	1.09409	0.490883	NA	NA
IVW	Cholesterol esters in very large HDL	Lipoprotein subclasses - XL.HDL	24	1.01934	0.963797	1.07808	0.502823	NA	0.0673509	0.328524	0.265	NA	NA
MR-EGGER			24	0.884865	0.744622	1.05152	0.178621	0.104849	0.119573
WM			24	1.02299	0.955386	1.09538	0.514619	NA	NA
IVW	Free cholesterol in very large HDL	Lipoprotein subclasses - XL.HDL	24	1.02201	0.9674	1.07969	0.437183	NA	0.0491641	0.401226	0.075	NA	NA
MR-EGGER			24	0.891475	0.753308	1.05498	0.194877	0.108079	0.0909352
WM			24	1.03715	0.969288	1.10976	0.290739	NA	NA
IVW	Total lipids in very large HDL	Lipoprotein subclasses - XL.HDL	24	1.01955	0.963273	1.07912	0.503895	NA	0.0517343	0.338804	0.529	NA	NA
MR-EGGER			24	0.876838	0.737394	1.04265	0.151115	0.0861182	0.105877
WM			24	1.01769	0.950465	1.08968	0.61498	NA	NA
IVW	Concentration of very large HDL particles	Lipoprotein subclasses - XL.HDL	24	1.02716	0.963444	1.09509	0.412087	NA	0.00475463	0.510547	0.041	0.096	0.86249
MR-EGGER			24	0.838826	0.694173	1.01362	0.0824099	0.0379421	0.0281067
WM			24	1.01714	0.948711	1.09051	0.632409	NA	NA
IVW	Phospholipids in very large HDL	Lipoprotein subclasses - XL.HDL	24	1.01814	0.962336	1.07718	0.53188	NA	0.0587527	0.204625	0.429	NA	NA
MR-EGGER			24	0.880277	0.740699	1.04616	0.161802	0.0959703	0.111416
WM			24	1.00103	0.934882	1.07186	0.976459	NA	NA
