# Supplementary material for: Mendelian randomization identifies blood metabolites previously linked to midlife cognition as causal candidates in Alzheimer’s disease
Source: Proc Natl Acad Sci U S A. 2021 Apr 16;118(16):e2009808118. doi: 10.1073/pnas.2009808118 (PMC8072203; doi:10.1073/pnas.2009808118)
Supplement: Supplementary File [file pnas.2009808118.sd04.xlsx]

## Sheet: Dataset S4
Dataset S4. Metabolite-Metabolite genetic correlations.
Note: MUFA is omitted from the correlation matrix due to a mean chi^2 <1.02, making it unsuitable for LDSC (see S3 and 2.3.3. of the main report).
Metab Cross Trait	DHA**	FAw3	Gp**	HDL.D	L.HDL.CE**	L.HDL.C**	L.HDL.FC	L.HDL.L	L.HDL.P	L.HDL.PL	otPUFA**	S.HDL.TG**	XL.HDL.CE**	XL.HDL.C**	XL.HDL.FC**	XL.HDL.L	XL.HDL.PL	XL.HDL.P
DHA**	1
FAw3	0.9533	1
Gp**	0.126	0.364	1
HDL.D	0.1515	-0.017	-0.7709	1
L.HDL.CE**	0.1685	-0.002	-0.778	0.9663	1
L.HDL.C**	0.1748	0.0156	-0.6058	0.7409	0.764	1
L.HDL.FC	0.146	-0.0569	-0.6401	0.7756	0.7838	0.9959	1
L.HDL.L	0.1486	-0.0147	-0.792	0.967	0.997	0.7781	0.7865	1
L.HDL.P	0.1527	-0.0039	-0.7948	0.9699	0.9942	0.781	0.7885	1	1
L.HDL.PL	0.1156	-0.415	-0.7986	0.9449	0.979	0.772	0.778	0.994	0.998	1
otPUFA**	0.7615	0.7949	0.1545	0.1343	0.1309	0.1689	0.1218	0.1103	0.1168	0.0805	1
S.HDL.TG**	0.1065	0.2841	0.6598	-0.5372	-0.6337	-0.6217	-0.6502	-0.6618	-0.6643	-0.6696	0.252	1
XL.HDL.CE**	0.4372	0.3047	-0.4618	0.9807	0.9033	0.6494	0.7029	0.9393	0.9604	0.9355	0.5842	-0.009	1
XL.HDL.C**	0.4309	0.2545	-0.3252	0.6314	0.5951	0.8981	0.9227	0.6809	0.7159	0.7013	0.5123	-0.0251	0.2515	1
XL.HDL.FC**	0.2709	0.0533	-0.5647	0.6596	0.6564	0.8312	0.8548	0.6975	0.7153	0.6986	0.3172	-0.2231	0.352	0.8417	1
XL.HDL.L	0.3173	0.1673	-0.6753	1	0.953	0.6813	0.7325	0.9704	0.9866	0.9515	0.3808	-0.2675	0.9655	0.4308	0.4972	1
XL.HDL.PL	0.174	0.0061	-0.8107	1	0.953	0.7138	0.7439	0.951	0.9544	0.9259	0.1735	-0.4433	0.9398	0.582	0.6222	1	1
XL.HDL.P	0.2593	0.0348	-0.7034	0.9932	0.9138	0.6698	0.7296	0.9247	0.9346	0.9103	0.2306	-0.3419	1	0.5873	0.6021	1	0.9936	1
** Metabolites retained for Bayesian Model Averaging MR
