# Supplementary material for: Mendelian randomization identifies blood metabolites previously linked to midlife cognition as causal candidates in Alzheimer’s disease
Source: Proc Natl Acad Sci U S A. 2021 Apr 16;118(16):e2009808118. doi: 10.1073/pnas.2009808118 (PMC8072203; doi:10.1073/pnas.2009808118)
Supplement: Supplementary File [file pnas.2009808118.sd05.xls]

## Sheet: instrument_overlap
ST5. SNP instrument overlap across all metabolites included within MR analyses
SNP Instrument	Count	Exposure1	Exposure2	Exposure3	Exposure4	Exposure5	Exposure6	Exposure7	Exposure8	Exposure9	Exposure10	Exposure11	Exposure12
rs34562254	1	Cholesterol esters in very large HDL || id:943
rs75835816	1	Concentration of very large HDL particles || id:946
rs2281591	1	docosahexaenoic acid || id:852
rs261334	1	docosahexaenoic acid || id:852
rs13234157	1	Glycoprotein acetyls || id:863
rs28929474	1	Glycoprotein acetyls || id:863
rs77303550	1	Glycoprotein acetyls || id:863
rs4860970	1	Mean diameter for HDL particles || id:865
rs1800588	1	Mono-unsaturated fatty acids || id:916
rs41272659	1	Mono-unsaturated fatty acids || id:916
rs8107974	1	Mono-unsaturated fatty acids || id:916
rs36016715	1	Other polyunsaturated fatty acids than 18:2 || id:917
rs3741298	1	Other polyunsaturated fatty acids than 18:2 || id:917
rs609526	1	Phospholipids in large HDL || id:879
rs174583	1	Total cholesterol in large HDL || id:874
rs4810479	1	Total cholesterol in very large HDL || id:942
rs2954029	1	Triglycerides in small HDL || id:923
rs4296389	1	Triglycerides in small HDL || id:923
rs6511720	1	Triglycerides in small HDL || id:923
rs79236614	1	Triglycerides in small HDL || id:923
rs9472125	1	Triglycerides in small HDL || id:923
rs1077835	2	Omega-3 fatty acids || id:855	Other polyunsaturated fatty acids than 18:2 || id:917
rs115849089	2	Glycoprotein acetyls || id:863	Mono-unsaturated fatty acids || id:916
rs11604424	2	Omega-3 fatty acids || id:855	docosahexaenoic acid || id:852
rs148527372	2	Cholesterol esters in very large HDL || id:943	Total cholesterol in very large HDL || id:942
rs1532624	2	Cholesterol esters in very large HDL || id:943	Total cholesterol in very large HDL || id:942
rs174546	2	Omega-3 fatty acids || id:855	docosahexaenoic acid || id:852
rs182695896	2	Glycoprotein acetyls || id:863	Triglycerides in small HDL || id:923
rs1943973	2	Cholesterol esters in very large HDL || id:943	Total cholesterol in very large HDL || id:942
rs61803025	2	Cholesterol esters in very large HDL || id:943	Total cholesterol in very large HDL || id:942
rs6957745	2	Free cholesterol in large HDL || id:876	Triglycerides in small HDL || id:923
rs143988316	3	Omega-3 fatty acids || id:855	docosahexaenoic acid || id:852	Other polyunsaturated fatty acids than 18:2 || id:917
rs174529	3	Cholesterol esters in large HDL || id:875	Phospholipids in very large HDL || id:947	Total lipids in very large HDL || id:945
rs6073958	3	Cholesterol esters in very large HDL || id:943	Free cholesterol in very large HDL || id:944	Total lipids in very large HDL || id:945
rs1260326	4	Omega-3 fatty acids || id:855	Other polyunsaturated fatty acids than 18:2 || id:917	Mono-unsaturated fatty acids || id:916	Glycoprotein acetyls || id:863
rs174547	4	Cholesterol esters in very large HDL || id:943	Concentration of very large HDL particles || id:946	Total cholesterol in very large HDL || id:942	Other polyunsaturated fatty acids than 18:2 || id:917
rs1883025	4	Free cholesterol in large HDL || id:876	Free cholesterol in very large HDL || id:944	Mean diameter for HDL particles || id:865	Total cholesterol in large HDL || id:874
rs3764261	4	Concentration of very large HDL particles || id:946	Free cholesterol in very large HDL || id:944	Total lipids in very large HDL || id:945	Triglycerides in small HDL || id:923
rs4503368	4	Concentration of very large HDL particles || id:946	Free cholesterol in very large HDL || id:944	Phospholipids in very large HDL || id:947	Total lipids in very large HDL || id:945
rs686030	4	Free cholesterol in very large HDL || id:944	Phospholipids in very large HDL || id:947	Total cholesterol in very large HDL || id:942	Total lipids in very large HDL || id:945
rs75551077	4	Cholesterol esters in large HDL || id:875	Free cholesterol in very large HDL || id:944	Mean diameter for HDL particles || id:865	Total lipids in very large HDL || id:945
rs2575876	5	Cholesterol esters in very large HDL || id:943	Concentration of very large HDL particles || id:946	Phospholipids in very large HDL || id:947	Total cholesterol in very large HDL || id:942	Total lipids in very large HDL || id:945
rs6544366	5	Cholesterol esters in large HDL || id:875	Free cholesterol in large HDL || id:876	Free cholesterol in very large HDL || id:944	Phospholipids in very large HDL || id:947	Total cholesterol in large HDL || id:874
rs174578	6	Concentration of large HDL particles || id:878	Free cholesterol in large HDL || id:876	Free cholesterol in very large HDL || id:944	Mean diameter for HDL particles || id:865	Phospholipids in large HDL || id:879	Total lipids in large HDL || id:877
rs261291	6	Cholesterol esters in large HDL || id:875	Cholesterol esters in very large HDL || id:943	Concentration of very large HDL particles || id:946	Free cholesterol in large HDL || id:876	Total cholesterol in large HDL || id:874	Total cholesterol in very large HDL || id:942
rs291	6	Concentration of large HDL particles || id:878	Free cholesterol in large HDL || id:876	Phospholipids in large HDL || id:879	Phospholipids in very large HDL || id:947	Total cholesterol in large HDL || id:874	Total lipids in large HDL || id:877
rs1532085	7	Concentration of large HDL particles || id:878	Free cholesterol in very large HDL || id:944	Mean diameter for HDL particles || id:865	Phospholipids in large HDL || id:879	Phospholipids in very large HDL || id:947	Total lipids in large HDL || id:877	Total lipids in very large HDL || id:945
rs247617	8	Cholesterol esters in large HDL || id:875	Concentration of large HDL particles || id:878	Free cholesterol in large HDL || id:876	Mean diameter for HDL particles || id:865	Phospholipids in large HDL || id:879	Phospholipids in very large HDL || id:947	Total cholesterol in large HDL || id:874	Total lipids in large HDL || id:877
rs964184	9	Cholesterol esters in large HDL || id:875	Concentration of large HDL particles || id:878	Free cholesterol in large HDL || id:876	Glycoprotein acetyls || id:863	Mono-unsaturated fatty acids || id:916	Phospholipids in large HDL || id:879	Total cholesterol in large HDL || id:874	Total lipids in large HDL || id:877	Triglycerides in small HDL || id:923
rs6065904	10	Cholesterol esters in large HDL || id:875	Concentration of large HDL particles || id:878	Concentration of very large HDL particles || id:946	Free cholesterol in large HDL || id:876	Mean diameter for HDL particles || id:865	Phospholipids in large HDL || id:879	Phospholipids in very large HDL || id:947	Total cholesterol in large HDL || id:874	Total lipids in large HDL || id:877	Triglycerides in small HDL || id:923
rs6507939	11	Cholesterol esters in large HDL || id:875	Concentration of large HDL particles || id:878	Concentration of very large HDL particles || id:946	Free cholesterol in large HDL || id:876	Free cholesterol in very large HDL || id:944	Mean diameter for HDL particles || id:865	Phospholipids in large HDL || id:879	Phospholipids in very large HDL || id:947	Total cholesterol in large HDL || id:874	Total lipids in large HDL || id:877	Total lipids in very large HDL || id:945
rs67053123	12	Cholesterol esters in large HDL || id:875	Concentration of large HDL particles || id:878	Concentration of very large HDL particles || id:946	Free cholesterol in large HDL || id:876	Free cholesterol in very large HDL || id:944	Mean diameter for HDL particles || id:865	Phospholipids in large HDL || id:879	Phospholipids in very large HDL || id:947	Total cholesterol in large HDL || id:874	Total cholesterol in very large HDL || id:942	Total lipids in large HDL || id:877	Total lipids in very large HDL || id:945
