# Supplementary material for: Mendelian randomization identifies blood metabolites previously linked to midlife cognition as causal candidates in Alzheimer’s disease
Source: Proc Natl Acad Sci U S A. 2021 Apr 16;118(16):e2009808118. doi: 10.1073/pnas.2009808118 (PMC8072203; doi:10.1073/pnas.2009808118)
Supplement: Supplementary File [file pnas.2009808118.sd06.xlsx]

## Sheet: Dataset S5
Dataset S6. Results of univariable MR analyses investigating the causal association of AD with 19 metabolites after excluding palindromic not inferable SNPs (rs174578, rs609526 and rs2954029).
IV Method	Metabolite	Sub-category	N SNPs	IV Analyses				Egger intercept Pval	Cochran's Q Pval	MR-PRESSO
				OR	L95	U95	Pval			Uncorrected Pval	Global Pval	Distortion Pval	Corrected Pval
IVW	22:6, docosahexaenoic acid	Fatty Acids and Saturation	5	0.985	0.86	1.128	0.825	NA	0.671	0.787	0.597	NA	NA
MR-EGGER			5	0.848	0.38	1.892	0.714	0.735	0.529
WM			5	0.961	0.816	1.132	0.632	NA	NA
IVW	Omega-3 fatty acids	Fatty Acids and Saturation	5	1.061	0.936	1.203	0.354	NA	0.74	0.258	0.743	NA	NA
MR-EGGER			5	0.874	0.544	1.406	0.619	0.468	0.731
WM			5	1.085	0.935	1.26	0.281	NA	NA
IVW	Glycoprotein acetyls	Inflammation	6	1.199	1.045	1.375	0.00986	NA	0.752	0.0166	0.705	NA	NA
MR-EGGER			6	1.491	0.935	2.379	0.169	0.391	0.783
WM			6	1.208	1.016	1.435	0.0321	NA	NA
IVW	Mean diameter for HDL particles	Lipoprotein subclasses- S/L.HDL & mean HDL diameter	8	0.874	0.783	0.976	0.0169	NA	0.0655	0.0482	0.083	NA	NA
MR-EGGER			8	1.039	0.773	1.395	0.809	0.265	0.101
WM			8	0.911	0.819	1.012	0.0827	NA	NA
IVW	Total cholesterol in large HDL	Lipoprotein subclasses- S/L.HDL & mean HDL diameter	10	0.891	0.803	0.988	0.0286	NA	0.145	0.0563	0.092	NA	NA
MR-EGGER			10	0.967	0.739	1.265	0.812	0.535	0.121
WM			10	0.956	0.846	1.08	0.469	NA	NA
IVW	Cholesterol esters in large HDL	Lipoprotein subclasses- S/L.HDL & mean HDL diameter	9	0.913	0.833	1.001	0.0521	NA	0.319	0.088	0.2	NA	NA
MR-EGGER			9	0.884	0.679	1.151	0.391	0.805	0.239
WM			9	0.958	0.849	1.08	0.483	NA	NA
IVW	Free cholesterol in large HDL	Lipoprotein subclasses- S/L.HDL & mean HDL diameter	10	0.88	0.796	0.973	0.0123	NA	0.221	0.0337	0.155	NA	NA
MR-EGGER			10	0.985	0.758	1.28	0.911	0.389	0.216
WM			10	0.946	0.832	1.075	0.393	NA	NA
IVW	Total lipids in large HDL	Lipoprotein subclasses- S/L.HDL & mean HDL diameter	7	0.903	0.826	0.986	0.0235	NA	0.554	0.0464	0.275	NA	NA
MR-EGGER			7	0.843	0.642	1.108	0.276	0.627	0.46
WM			7	0.95	0.839	1.075	0.414	NA	NA
IVW	Concentration of large HDL particles	Lipoprotein subclasses- S/L.HDL & mean HDL diameter	7	0.901	0.825	0.985	0.0218	NA	0.571	0.0424	0.23	NA	NA
MR-EGGER			7	0.836	0.638	1.095	0.25	0.588	0.486
WM			7	0.947	0.836	1.073	0.392	NA	NA
IVW	Phospholipids in large HDL	Lipoprotein subclasses- S/L.HDL & mean HDL diameter	7	0.9	0.822	0.987	0.0251	NA	0.539	0.0501	0.24	NA	NA
MR-EGGER			7	0.848	0.64	1.125	0.306	0.681	0.435
WM			7	0.954	0.837	1.087	0.48	NA	NA
IVW	Mono-unsaturated fatty acids	Fatty Acids and Saturation	6	1.086	0.962	1.226	0.182	NA	0.518	0.206	0.597	NA	NA
MR-EGGER			6	1.436	0.733	2.815	0.351	0.454	0.473
WM			6	1.068	0.917	1.244	0.4	NA	NA
IVW	Other polyunsaturated fatty acids than 18:2	Fatty Acids and Saturation	6	1.03	0.964	1.101	0.381	NA	0.784	0.266	0.894	NA	NA
MR-EGGER			6	1	0.892	1.121	1	0.565	0.725
WM			6	1.032	0.961	1.108	0.386	NA	NA
IVW	Triglycerides in small HDL	Lipoprotein subclasses- S/L.HDL & mean HDL diameter	8	1.046	0.941	1.163	0.404	NA	0.969	0.147	0.976	NA	NA
MR-EGGER			8	0.973	0.702	1.348	0.873	0.659	0.951
WM			8	1.027	0.903	1.167	0.686	NA	NA
IVW	Total cholesterol in very large HDL	Lipoprotein subclasses- S/L.HDL & mean HDL diameter	10	0.883	0.79	0.988	0.0295	NA	0.175	0.0575	0.139	NA	NA
MR-EGGER			10	0.911	0.67	1.239	0.57	0.833	0.124
WM			10	0.917	0.798	1.055	0.226	NA	NA
IVW	Cholesterol esters in very large HDL	Lipoprotein subclasses - XL.HDL	9	0.907	0.794	1.036	0.149	NA	0.0479	0.187	0.039	NA	NA
MR-EGGER			9	0.886	0.61	1.287	0.546	0.899	0.0291
WM			9	0.961	0.837	1.102	0.568	NA	NA
IVW	Free cholesterol in very large HDL	Lipoprotein subclasses - XL.HDL	10	0.843	0.769	0.925	0.000303	NA	0.476	0.00493	0.384	NA	NA
MR-EGGER			10	0.874	0.659	1.159	0.376	0.801	0.385
WM			10	0.856	0.754	0.973	0.0175	NA	NA
IVW	Total lipids in very large HDL	Lipoprotein subclasses - XL.HDL	10	0.881	0.801	0.968	0.00824	NA	0.283	0.0268	0.227	NA	NA
MR-EGGER			10	0.784	0.584	1.052	0.144	0.437	0.261
WM			10	0.897	0.792	1.015	0.085	NA	NA
IVW	Concentration of very large HDL particles	Lipoprotein subclasses - XL.HDL	9	0.866	0.786	0.955	0.0038	NA	0.325	0.0201	0.283	NA	NA
MR-EGGER			9	0.737	0.566	0.958	0.0567	0.238	0.385
WM			9	0.882	0.776	1.003	0.0555	NA	NA
IVW	Phospholipids in very large HDL	Lipoprotein subclasses - XL.HDL	11	0.886	0.81	0.969	0.00816	NA	0.239	0.0245	0.191	NA	NA
MR-EGGER			11	0.879	0.692	1.118	0.321	0.947	0.175
WM			11	0.912	0.814	1.021	0.11	NA	NA
