# Supplementary material for: Mendelian randomization identifies blood metabolites previously linked to midlife cognition as causal candidates in Alzheimer’s disease
Source: Proc Natl Acad Sci U S A. 2021 Apr 16;118(16):e2009808118. doi: 10.1073/pnas.2009808118 (PMC8072203; doi:10.1073/pnas.2009808118)
Supplement: Supplementary File [file pnas.2009808118.sd07.xlsx]

## Sheet: Dataset S6
Dataset S7. Q-statistics and Cds for the top 4 MR-BMA models.
1=GP. 2=XL.HDL.C. 3=XL.HDL.FC. 4=XL.HDL.CE
a. Q statistics
rsid	Q1	Q2	Q3	Q4	min Q
rs2575876	6.145	3.411	3.714	3.469	3.411
rs1532085	6.934	3.061	2.626	3.024	2.626
rs34562254	1.674	3.705	3.474	3.861	1.674
rs174547	1.183	2.291	2.198	2.337	1.183
rs77303550	1.068	7.115	7.013	7.168	1.068
rs143988316	1.847	0.627	0.789	0.587	0.587
rs9472125	1.18	0.566	0.663	0.585	0.566
rs2281591	0.337	0.32	0.363	0.296	0.296
rs686030	0.983	0.119	0.124	0.139	0.119
b. Cook’s distance.
rsid	cooksD1	cooksD2	cooksD3	cooksD4	min cooksD
rs1532085	0.126	1.095	1.25	1.168	0.126
rs2575876	0.014	0.302	0.247	0.302	0.014
rs174547	0.011	0.168	0.141	0.185	0.011
rs34562254	0.006	0.096	0.065	0.123	0.006
rs77303550	0.518	0.009	0.005	0.011	0.005
rs686030	0.002	0.004	0.004	0.004	0.002
rs2281591	0.001	0.001	0.001	0.002	0.001
rs1260326	0.002	0.001	0.002	0	0
rs13234157	0.089	0	0.001	0	0
rs143988316	0.055	0	0	0	0
rs247617	0	0.229	0.265	0.143	0
rs28929474	0.008	0.004	0	0.003	0
rs2954029	0.001	0.001	0	0.001	0
rs36016715	0	0	0	0.001	0
rs4503368	0	0	0.001	0	0
rs6065904	0.003	0.001	0.001	0	0
rs6507939	0	0.008	0.005	0.011	0
rs67053123	0	0.005	0.006	0.005	0
rs79236614	0.012	0	0	0	0
