# Supplementary material for: Mendelian randomization identifies blood metabolites previously linked to midlife cognition as causal candidates in Alzheimer’s disease
Source: Proc Natl Acad Sci U S A. 2021 Apr 16;118(16):e2009808118. doi: 10.1073/pnas.2009808118 (PMC8072203; doi:10.1073/pnas.2009808118)
Supplement: Supplementary File [file pnas.2009808118.sd08.xlsx]

## Sheet: Dataset S7
Dataset S8. Metabolites ranked by their marginal inclusion probability (MIP) in MR-BMA analyses, after excluding potential outliers rs2575876, rs247617 and rs77303550.
	exposure	marginal inclusion probability	model average causal effect
1	Gp	0.34685	0.03
2	S.HDL.TG	0.115076	0.00418137
3	XL.HDL.C	0.107169	-0.00388911
4	XL.HDL.CE	0.101198	-0.000503033
5	XL.HDL.FC	0.0980326	-0.00220333
6	DHA	0.0909979	0.000311522
7	L.HDL.C	0.0894861	-0.00247331
8	L.HDL.CE	0.08627	-0.00117086
9	PUFA	0.0785157	0.00213586
