# Supplementary material for: Mendelian randomization identifies blood metabolites previously linked to midlife cognition as causal candidates in Alzheimer’s disease
Source: Proc Natl Acad Sci U S A. 2021 Apr 16;118(16):e2009808118. doi: 10.1073/pnas.2009808118 (PMC8072203; doi:10.1073/pnas.2009808118)
Supplement: Supplementary File [file pnas.2009808118.sd09.xlsx]

## Sheet: Dataset S8
Dataset S9. Best individual metabolite models based on their posterior probability, after excluding potential outliers rs2575876, rs247617 and rs77303550.
exposure combinations	posterior probability
Gp	0.307848
S.HDL.TG	0.0963979
XL.HDL.C	0.0789653
XL.HDL.CE	0.0740424
XL.HDL.FC	0.0728667
DHA	0.0728044
L.HDL.C	0.0671973
L.HDL.CE	0.0645476
PUFA	0.0615228
