# Supplementary material for: Mendelian randomization identifies blood metabolites previously linked to midlife cognition as causal candidates in Alzheimer’s disease
Source: Proc Natl Acad Sci U S A. 2021 Apr 16;118(16):e2009808118. doi: 10.1073/pnas.2009808118 (PMC8072203; doi:10.1073/pnas.2009808118)
Supplement: Supplementary File [file pnas.2009808118.sd10.xlsx]

## Sheet: Dataset S9
Dataset S10. Results from MR-BMA analyses after excluding palindromic non inferable SNPs (rs2954029).
a. Metabolites ranked by their marginal inclusion probability (MIP)
exposure	marginal inclusion probability	model average causal effect
Gp	0.437687	0.0836572
XL.HDL.C	0.187694	-0.0240693
XL.HDL.FC	0.18177	-0.0236377
XL.HDL.CE	0.170003	-0.0182123
S.HDL.TG	0.10908	-0.0151366
L.HDL.C	0.0983962	-0.00602125
L.HDL.CE	0.0959327	-0.00550308
DHA	0.0450387	-0.00300103
PUFA	0.0240144	0.000793475
b. Best individual metabolite models based on their posterior probability.
exposure combinations	posterior probability
Gp	0.272452
XL.HDL.C	0.119
XL.HDL.FC	0.113635
XL.HDL.CE	0.107793
L.HDL.C	0.050078
L.HDL.CE	0.048773
DHA	0.0192979
Gp/S.HDL.TG	0.0175307
Gp/XL.HDL.C	0.0170685
