# Supplementary material for: Mendelian randomization identifies blood metabolites previously linked to midlife cognition as causal candidates in Alzheimer’s disease
Source: Proc Natl Acad Sci U S A. 2021 Apr 16;118(16):e2009808118. doi: 10.1073/pnas.2009808118 (PMC8072203; doi:10.1073/pnas.2009808118)
Supplement: Supplementary File [file pnas.2009808118.sd11.xlsx]

## Sheet: Dataset S10
Dataset S11. Lead GWAS SNPs reported by Kunkle et al (2019) and their corresponding closest gene
a) Confirmation of lead GWAS SNPs reported in Kunkle et al. 2019, their corresponding closest gene, and whether overlap is observed for influential points flagged within univariable and BMA-MR analyses within this study.
b) Confirmation of MR influential points flagged within this study, and their corresponding genomic region.
S10a.						S10b.
Taken from Kunkle et al., 2019			Present paper (Lord et al., 2020)			MR Influential point	LD Region
Top Associated SNV	Position	Lead SNV Gene	Within influence point(s) LD region (r2>0.2)?	Relevant influential point		rs1532085	LIPC
rs4844610	1:207802552	CR1	N	NA		rs2575876	ABCA1
rs6733839	2:127892810	BIN1	N	NA		rs247617	CETP
rs10933431	2:233981912	INPP5D	N	NA		rs77303550	TXNl4B
rs9275152	6: 32652196	HLA-DRB1	N	NA
rs75932628	6:41129252	TREM2	N	NA
rs9473117	6:47431284	CD2AP	N	NA
rs12539172	7:100091795	NYAP1	N	NA
rs11762262	7:143107876	EPHA1	N	NA
rs73223431	8:27219987	PTK2B	N	NA
rs9331896	8:27467686	CLU	N	NA
rs7920721	10:11720308	ECHDC3	N	NA
rs3740688	11:47380340	SPI1	N	NA
rs7933202	11:59936926	MS4A2	N	NA
rs3851179	11:85868640	PICALM	N	NA
rs11218343	11:121435587	SORL1	N	NA
rs17125924	14:53391680	FERMT2	N	NA
rs12881735	14:92932828	SLC24A4	N	NA
rs593742	15:59045774	ADAM10	N	NA
rs7185636	16:19808163	IQCK	N	NA
rs62039712	16:79355847	WWOX	N	NA
rs138190086	17:61538148	ACE	N	NA
rs3752246	19:1056492	ABCA7	N	NA
rs6024870	20:54997568	CASS4	N	NA
rs2830500	21:28156856	ADAMTS1	N	NA
