# Supplementary material for: Mendelian randomization identifies blood metabolites previously linked to midlife cognition as causal candidates in Alzheimer’s disease
Source: Proc Natl Acad Sci U S A. 2021 Apr 16;118(16):e2009808118. doi: 10.1073/pnas.2009808118 (PMC8072203; doi:10.1073/pnas.2009808118)
Supplement: Supplementary File [file pnas.2009808118.sd12.xlsx]

## Sheet: Dataset S11
Dataset S12. Metabolite instruments utilised within one-sample univariable MR post-hoc analyses (estimated manually using 2-stage least square methodology)
Note: * represents SNPs manually flipped to achieve risk increasing allele
Exposure	SNP	Risk increasing allele	Alt allele	Weighted F statsitic	N	2 stage least squares OR	95% Lower CI	95% Upper CI	Pval
Concentration of very large HDL particles	rs261291	C	T	8.55	878	1.56	0.98	2.48	0.06
Concentration of very large HDL particles*	rs6065904	G	A
Concentration of very large HDL particles	rs3764261	A	C
Concentration of very large HDL particles*	rs174547	T	C
Concentration of very large HDL particles	rs2575876	A	G
Concentration of very large HDL particles	rs67053123	A	T
Concentration of very large HDL particles*	rs4503368	T	C
Concentration of very large HDL particles*	rs6507939	A	C
Concentration of very large HDL particles*	rs75835816	G	C
Free cholesterol in very large HDL	rs1532085	A	G	5.85	878	1.48	0.87	2.51	0.14
Free cholesterol in very large HDL	rs3764261	A	C
Free cholesterol in very large HDL*	rs6073958	T	C
Free cholesterol in very large HDL	rs174578	A	T
Free cholesterol in very large HDL	rs1883025	T	C
Free cholesterol in very large HDL*	rs6507939	A	C
Free cholesterol in very large HDL*	rs4503368	T	C
Free cholesterol in very large HDL	rs75551077	C	G
Free cholesterol in very large HDL	rs6544366	T	G
Free cholesterol in very large HDL	rs67053123	A	T
Free cholesterol in very large HDL*	rs686030	C	A
Phospholipids in very large HDL*	rs1532085	A	G	7.1	878	1.73	1.1	2.79	0.02
Phospholipids in very large HDL	rs247617	A	C
Phospholipids in very large HDL*	rs6065904	G	A
Phospholipids in very large HDL*	rs174529	T	C
Phospholipids in very large HDL	rs67053123	A	T
Phospholipids in very large HDL	rs2575876	A	G
Phospholipids in very large HDL*	rs4503368	T	C
Phospholipids in very large HDL	rs291	C	T
Phospholipids in very large HDL*	rs6507939	A	C
Phospholipids in very large HDL	rs6544366	T	G
Phospholipids in very large HDL*	rs686030	C	A
Total lipids in very large HDL*	rs1532085	A	G	7.2	878	1.65	1.03	2.65	0.04
Total lipids in very large HDL	rs3764261	A	C
Total lipids in very large HDL*	rs6073958	T	C
Total lipids in very large HDL*	rs174529	T	C
Total lipids in very large HDL	rs2575876	A	G
Total lipids in very large HDL*	rs6507939	A	C
Total lipids in very large HDL	rs67053123	A	T
Total lipids in very large HDL*	rs4503368	T	C
Total lipids in very large HDL*	rs686030	C	A
Total lipids in very large HDL	rs75551077	C	G
Glycoprotein acetyls	rs77303550	T	C	6.5	894	2.28	1.3	4	0.004**
Glycoprotein acetyls*	rs1260326	T	C
Glycoprotein acetyls*	rs28929474	C	T
Glycoprotein acetyls*	rs964184	G	C
Glycoprotein acetyls	rs182695896	C	A
Glycoprotein acetyls	rs13234157	A	C
Glycoprotein acetyls*	rs115849089	G	A
