# Supplementary material for: Mendelian randomization identifies blood metabolites previously linked to midlife cognition as causal candidates in Alzheimer’s disease
Source: Proc Natl Acad Sci U S A. 2021 Apr 16;118(16):e2009808118. doi: 10.1073/pnas.2009808118 (PMC8072203; doi:10.1073/pnas.2009808118)
Supplement: Supplementary File [file pnas.2009808118.sd13.xlsx]

## Sheet: Dataset S12
Dataset S13. Removed ApoE instruments for relevant metabolites within two-sample univariable MR, and their genetic association with both exposure and outcome when data is harmonized
Exposure	SNP	effect_allele.exposure	effect_allele.outcome	other_allele.exposure	other_allele.outcome	beta.exposure	beta.outcome
Cholesterol esters in large HDL || id:875	rs429358	C	C	T	T	-0.090219	0.00707
Concentration of large HDL particles || id:878	rs429358	C	C	T	T	-0.081808	0.00707
Free cholesterol in large HDL || id:876	rs429358	C	C	T	T	-0.074117	0.00707
Mean diameter for large HDL particles || id:865	rs7412	T	T	C	C	0.150012	-0.00987
Phospholipids in large HDL || id:879	rs429358	C	C	T	T	-0.079468	0.00707
Total cholesterol in large HDL || id:874	rs429358	C	C	T	T	-0.091553	0.00707
Total lipids in large HDL || id:877	rs429358	C	C	T	T	-0.082877	0.00707
Triglycerides in small HDL || id:923	rs429358	C	C	T	T	0.100423	0.00707
