# Supplementary material for: Mendelian randomization identifies blood metabolites previously linked to midlife cognition as causal candidates in Alzheimer’s disease
Source: Proc Natl Acad Sci U S A. 2021 Apr 16;118(16):e2009808118. doi: 10.1073/pnas.2009808118 (PMC8072203; doi:10.1073/pnas.2009808118)
Supplement: Supplementary File [file pnas.2009808118.sd14.xlsx]

## Sheet: Dataset S13
Dataset S14. AD instruments for Univariable MR analyses.
SNP	Chr	Bp	Gene	beta	se	EA	NEA	EAF	Pval	Used in MR	F Statistic
rs4844610	1	207802552	CR1	0.16	0.017	A	C	0.187	3.6e-24	Yes	88.5813
rs6733839	2	127892810	BIN1	0.18	0.013	T	C	0.407	2.1e-44	Yes	191.716
rs10933431	2	233981912	INPP5D	0.09	0.017	C	G	0.777	3.4e-09	Yes	28.0277
rs9271058	6	32575406	HLA_-DRB1	0.1	0.014	A	T	0.27	1.4e-11	Yes	51.0204
rs75932628	6	41129252	TREM2	0.73	0.094	T	C	0.008	2.7e-15	No: EAF<0.01	60.3101
rs9473117	6	47431284	CD2AP	0.09	0.014	C	A	0.28	1.2e-10	Yes	41.3265
rs114812713	6	41034000	OARD1	0.28	0.039	C	G	0.03	2.1e-13	Yes	51.545
rs12539172	7	100091795	NYAP1	0.08	0.014	C	T	0.697	9.3e-10	Yes	32.6531
rs10808026	7	143099133	EPHA1	0.11	0.014	C	A	0.801	1.3e-10	Yes	61.7347
rs73223431	8	27219987	PTK2B	0.1	0.014	T	C	0.367	6.3e-14	Yes	51.0204
rs9331896	8	27467686	CLU	0.13	0.014	T	C	0.613	4.6e-24	Yes	86.2245
rs7920721	10	11720308	ECDH3	0.08	0.014	G	A	0.389	2.3e-09	Yes	32.6531
rs3740688	11	47380340	SPI1	0.08	0.014	T	G	0.552	5.4e-13	Yes	32.6531
rs7933202	11	59936926	MS4A6A	0.12	0.014	A	C	0.609	1.9e-19	Yes	73.4694
rs3851179	11	85868640	PICALM	0.13	0.012	C	T	0.644	6e-25	Yes	117.361
rs11218343	11	121435587	SORL1	0.22	0.032	T	C	0.96	2.9e-12	Yes	47.2656
rs17125924	14	53391680	FERMT2	0.13	0.02	G	A	0.093	1.4e-09	Yes	42.25
rs12881735	14	92932828	SLC24A4	0.08	0.014	T	C	0.779	7.4e-09	Yes	32.6531
rs593742	15	59045774	ADAM10	0.07	0.011	A	G	0.705	6.8e-09	Yes	40.4959
rs7185636	16	19808163	IQCK	0.08	0.017	T	C	0.82	2.4e-08	Yes	22.1453
rs62039712	16	79355857	WWOX	0.15	0.029	A	G	0.116	3.7e-08	Yes	26.7539
rs138190086	17	61538148	ACE	0.28	0.048	A	G	0.02	7.5e-09	Yes	34.0278
rs3752246	19	1056492	ABCA7	0.14	0.016	G	C	0.182	3.1e-16	Yes	76.5625
rs6024870	20	54997568	CASS4	0.13	0.02	G	A	0.912	3.5e-08	Yes	42.25
rs2830500	21	28156856	ADAMTS1	0.07	0.014	C	A	0.692	2.6e-08	Yes	25
