# Supplementary material for: Mendelian randomization identifies blood metabolites previously linked to midlife cognition as causal candidates in Alzheimer’s disease
Source: Proc Natl Acad Sci U S A. 2021 Apr 16;118(16):e2009808118. doi: 10.1073/pnas.2009808118 (PMC8072203; doi:10.1073/pnas.2009808118)
Supplement: Supplementary File [file pnas.2009808118.sd15.xlsx]

## Sheet: Dataset S14
Dataset S15. LDSC meta-data: mean chi^2 values per metabolite.
Note: MUFA removed from LDSC rg analyses due to chi2 <1.02
Metabolite	SNPs included	chi^ statistic
DHA	1180716	1.031
FAw3	1147071	1.033
Gp	1181385	1.024
HDL.D	1180918	1.052
L.HDL.C	1182232	1.051
L.HDL.CE	1181388	1.047
L.HDL.FC	1182687	1.053
L.HDL.L	1181388	1.05
L.HDL.P	1181528	1.05
L.HDL.PL	1181388	1.047
MUFA	1180678	1.016
otPUFA	1180846	1.055
S.HDL.TG	1182651	1.027
XL.HDL.C	1182639	1.028
XL.HDL.CE	1181478	1.03
XL.HDL.FC	1182652	1.035
XL.HDL.L	1180789	1.038
XL.HDL.P	1181388	1.027
XL.HDL.PL	1181388	1.042
