# Supplementary material for: Mendelian randomization identifies blood metabolites previously linked to midlife cognition as causal candidates in Alzheimer’s disease
Source: Proc Natl Acad Sci U S A. 2021 Apr 16;118(16):e2009808118. doi: 10.1073/pnas.2009808118 (PMC8072203; doi:10.1073/pnas.2009808118)
Supplement: Supplementary File [file pnas.2009808118.sd16.xlsx]

## Sheet: Dataset S16
Dataset S16. ADNI genotype quality control log
QC stage	Human610-Quad (N)	male (%)	HumanOmniExpress (N)	male (%)	Omni 2.5M (N)	male (%)	Total retained
0. total starting / pre-QC*	757	59.3131	793	53.5939	812	55.1724	2362
1. itertive missingness - to 98%	739	58.9986	793	53.5939	812	55.1724	2344
2. sex checks	737	59.1588	792	53.6616	810	55.3086	2339
3. removal of related individuals	734	59.2643	786	54.0712	805	55.4037	2325
4. ethnic removals	673	51.4116	700	55	738	56.9106	2111
5. removal of overlapping samples	673	51.4116	313	53.0351	495	53.7374	1481
6. pca outliers	589	59.7623	289	51.5571	446	54.7085	1324
7. retention of case/control samples only**	NA	NA	NA	NA	NA	NA	895
* Note: starting N (2362) includes sample overlaps (removed in QC stage 5) which have been genotyped across more than 1 genotyping platform . Non-overlapping starting sample N=1674
** Case/control extraction was performed post-imputation and once genotype platforms had been merged into a single dataset
